# Supplementary material for: A Cytochrome B5-Like Heme/Steroid Binding Domain Protein, PlCB5L1, Regulates Mycelial Growth, Pathogenicity and Oxidative Stress Tolerance in Peronophythora litchii
Source: Front Plant Sci. 2021 Nov 25;12:783438. doi: 10.3389/fpls.2021.783438 (PMC8655872; doi:10.3389/fpls.2021.783438)
Supplement: Supplementary file 2 [file Table_1.XLS]

## Sheet: Sheet1
Supplementary Table S1 The primers used in this study
Primer name	Sequence (5'-3')	Description
PlCB5L1-left-F	ACTAGTGGATCCCCCCCTGGGCATAGACAAACTCAC	Cloning the full length of left arm of PlCB5L1
PlCB5L1-left-R	ATCTTGTTCAATCATGAGACGATGAGTGTGAACGCG	Cloning the full length of left arm of PlCB5L1
NPTII-F	CACACTCATCGTCTCATGATTGAACAAGATGGATTGCA	Cloning the full length of NPTII
NPTII-R	ACTCGTTGCCAGACATCAGAAGAACTCGTCAAGAAGG	Cloning the full length of NPTII
PlCB5L1-right-F	GACGAGTTCTTCTGATGTCTGGCAACGAGTCAATAC	Cloning the full length of right arm of PlCB5L1
PlCB5L1-right-R	GAATTCCTGCAGCCCGCGTGGACAGTTCGTCAGATT	Cloning the full length of right arm of PlCB5L1
PlCB5L1-gRNAF	CTAGCCCGAACCTGATGAGTCCGTGAGGACGAAACGAGTAAGCTCGTCGTTCGGAGTGGCGCTAGTGG	Constructing pYF2.3G-RibosgRNA to target PlCB5L1
PlCB5L1-gRNAR	AAACCCACTAGCGCCACTCCGAACGACGAGCTTACTCGTTTCGTCCTCACGGACTCATCAGGTTCGGG	Constructing pYF2.3G-RibosgRNA to target PlCB5L1
RPL41_Pseq_F	CAAGCCTCACTTTCTGCTGACTG	Verifing primers used in knockout vector
M13-F	TGTAAAACGACGGCCAGT	Verifing primers used in knockout vector
M13-R	CAGGAAACAGCTATGACC	Verifing primers used in knockout vector
Left-out-F	GAGAACTGTTACACGTGATACC	Primers used in verifing PlCB5L1knockout mutants in P. litchii
Right-out-R	CGCATTAGCTTGCCAAGCAC	Primers used in verifing PlCB5L1knockout mutants in P. litchii
PlActin-qRTF	TCACGCTATTGTTCGTCTGG	qRT-PCR of indicated gene, as a reference gene of P. litchii
PlActin-qRTR	TCATCTCCTGGTCGAAGTCC	qRT-PCR of indicated gene, as a reference gene of P. litchii
PlCB5L1-qRTF	GGATGTGACGTCAGGTGCTA	qRT-PCR of indicated gene, for measuring gene expression level
PlCB5L1-qRTR	TCGTCGAAGTCCGAGGTATC	qRT-PCR of indicated gene, for measuring gene expression level
LcActin-qRTF	ACCGTATGAGCAAGGAAATCACTG	qRT-PCR of indicated gene, as a reference gene of litchi
LcActin-qRTR	TCGTCGTACTCACCCTTTGAAATC	qRT-PCR of indicated gene, as a reference gene of litchi
Pl100432-qRTF	TGACGGTTGATAAGCCCATT	qRT-PCR of indicated gene, for measuring gene expression level
Pl100432-qRTR	CTCGACATCTGCACCTTGAA	qRT-PCR of indicated gene, for measuring gene expression level
Pl100993-qRTF	GCTAAGGAGGAGGAAGCTGAA	qRT-PCR of indicated gene, for measuring gene expression level
Pl100993-qRTR	CCACGTCTTCTGTCTTGACG	qRT-PCR of indicated gene, for measuring gene expression level
Pl101341-qRTF	TACAACTCGACGGTGACTGC	qRT-PCR of indicated gene, for measuring gene expression level
Pl101341-qRTR	TCTCGTTCAGCAACACCTTG	qRT-PCR of indicated gene, for measuring gene expression level
Pl110273-qRTF	ATGATGGACACGGACCTAGC	qRT-PCR of indicated gene, for measuring gene expression level
Pl110273-qRTR	TTAGTAGCTGCTCGCGTTGA	qRT-PCR of indicated gene, for measuring gene expression level
Pl111246-qRTF	GCAGACATACCAGCGTGATG	qRT-PCR of indicated gene, for measuring gene expression level
Pl111246-qRTR	GAAATCGCCAACCTGTGAAT	qRT-PCR of indicated gene, for measuring gene expression level
Pl103076-qRTF	CGTATGAGGCCTTGCAAAAT	qRT-PCR of indicated gene, for measuring gene expression level
Pl103076-qRTR	GATCCATCGCTCTGGTTTGT	qRT-PCR of indicated gene, for measuring gene expression level
Pl103820-qRTF	TTGATGTCGATCTGCATGGT	qRT-PCR of indicated gene, for measuring gene expression level
Pl103820-qRTR	GCGCGAGATGACTTCATACA	qRT-PCR of indicated gene, for measuring gene expression level
Pl103856-qRTF	TATCCACCAGTGCCGTACAA	qRT-PCR of indicated gene, for measuring gene expression level
Pl103856-qRTR	AGCCATGTTCATACCCAAGC	qRT-PCR of indicated gene, for measuring gene expression level
Pl110055-qRTF	GCTGGCTGAACTACCAAAGC	qRT-PCR of indicated gene, for measuring gene expression level
Pl110055-qRTR	GCCGTCAGGGAACACAGTAT	qRT-PCR of indicated gene, for measuring gene expression level
Pl112304-qRTF	TCGAGACACTACGGCACAAG	qRT-PCR of indicated gene, for measuring gene expression level
Pl112304-qRTR	CGTGAACAGCTTGCTTGGTA	qRT-PCR of indicated gene, for measuring gene expression level
Pl102876-qRTF	TCGCCCTTCAAGTTCACTCT	qRT-PCR of indicated gene, for measuring gene expression level
Pl102876-qRTR	GTGCGATACAGGGGTAGCAT	qRT-PCR of indicated gene, for measuring gene expression level
Pl103272-qRTF	CCTCGAGTTCGACTTTCGTC	qRT-PCR of indicated gene, for measuring gene expression level
Pl103272-qRTR	GTGTGCATGTGGAAAGGATG	qRT-PCR of indicated gene, for measuring gene expression level
Pl104952-qRTF	GCATCGCTAGACGACATTCA	qRT-PCR of indicated gene, for measuring gene expression level
Pl104952-qRTR	CAGTGCATGATCCAGACACC	qRT-PCR of indicated gene, for measuring gene expression level
Pl106181-qRTF	AAGGCGTTGATTCATTCTGG	qRT-PCR of indicated gene, for measuring gene expression level
Pl106181-qRTR	GGAGTCATGGGAAGGACTGA	qRT-PCR of indicated gene, for measuring gene expression level
Pl106183-qRTF	GAAAGGTGCAGCTACGGAAG	qRT-PCR of indicated gene, for measuring gene expression level
Pl106183-qRTR	GACCACTTCCAACGATCCAT	qRT-PCR of indicated gene, for measuring gene expression level
Pl106923-qRTF	CACCGCTCGTATCGACTGTA	qRT-PCR of indicated gene, for measuring gene expression level
Pl106923-qRTR	ATGCTTGCCGTACTCGATCT	qRT-PCR of indicated gene, for measuring gene expression level
Pl106924-qRTF	ACCGATGACCAACCACTCTC	qRT-PCR of indicated gene, for measuring gene expression level
Pl106924-qRTR	ATGACCCGATTGACTTCTGG	qRT-PCR of indicated gene, for measuring gene expression level
Pl111416-qRTF	TGTCGTCATTGCTTCTCCAG	qRT-PCR of indicated gene, for measuring gene expression level
Pl111416-qRTR	ACCGACCGAAAGCACAATAC	qRT-PCR of indicated gene, for measuring gene expression level
Pl111417-qRTF	GTCCGTTGGCTCTCTCTGTC	qRT-PCR of indicated gene, for measuring gene expression level
Pl111417-qRTR	CATGTACGCGTTACCATTGC	qRT-PCR of indicated gene, for measuring gene expression level
