# Supplementary material for: A Cytochrome B5-Like Heme/Steroid Binding Domain Protein, PlCB5L1, Regulates Mycelial Growth, Pathogenicity and Oxidative Stress Tolerance in Peronophythora litchii
Source: Front Plant Sci. 2021 Nov 25;12:783438. doi: 10.3389/fpls.2021.783438 (PMC8655872; doi:10.3389/fpls.2021.783438)
Supplement: Supplementary file 3 [file Table_2.XLS]

## Sheet: S9
Supplementary Table S2 PlCB5L1 orthologous proteins in oomycetes, fungus, animal and plant
Oomycetes	Ortholog	Protein sequence		Identify	Similarity
Peronophythora litchii	Pl109805	MAGLGRFFLFGVALVVAIVALAWPQIEQQLIASGYSCPYPFSVLMAGKGAENEAAAEAEGLPKYTLDQLRMYDGSDEEKPILLAVGGKVLDVTSGAKFYAKGKSYNQFAGTACTRALALGSLKKEDISDDTSDFDDKKKKELVETKEFYYEKYPIVGELV	:	1	1
Phytophthora infestans	PITG_13256	MAGLGRFFLFGVALVVAIVALAWPQIEQQLVASGYSCPYPFSILITGKGAEKEAAAEAEGLPKYTLDQLRMYDGSDEEKPILVAVGGKVLDVTSGAKFYAKGKSYNQFAGTACTRALALGSLKKEDISDDVSDFNDKKKKELEETKEFYYEKYPIVGELA	:	0.932	0.963
Phytophthora sojae	PHYSO_354514	MAGLGRFFIFGVALVVALVALAWPQIEQQLVASGYSCPYPFSMLLTGKGAEKEAAAEAEGLPKYTLDQLRMYDGSDEEKPILLAVGGKVLDVTSGAKFYAKGKSYNQFAGTACTRALALGSLKKEDISDDTADFDDKKLKELDETKEFYYEKYPIVGELA	:	0.925	0.963
Phytophthora capsici	PHYCA_546134	MAGLGRFFLFGVALVVAIVALAWPQIEQKLIESGYSCPYPFSVLISGKGAENEAAAEAEGLQKYTLDQLRMYDGSDEEMPILMAVGGKVLDVTSGAKFYAKGKSYNQFAGTACTRALALGSLKKEDISDDISDFDEKKMKEYEETKEFYYEKYPIIGELA	:	0.907	0.944
Phytophthora ramourm	PHYRA_83882	MAGLGRFFLFGVALLVAILALAWPQIEQQLAASGYGCPYPFNMLVTGKGAEMEAAAEADGLPKYTLDQLRLYDGSDEEKPILLAVGGKVLDVTSGAKFYAKGKSYNQFAGTACTRALALGSLKKEDISDDVEDFDDKKNKELDETKEFYYEKYPIIGELA	:	0.888	0.938
Plasmopara halstedii	PHALS_03455	MGFGRFFLFGVAIVVALVALAWPQLEHLLINSGYSCPYPFSMLITGNGTENEAAVETKGLPKYTLDQLRMYDGSDEKAPILLAVGGKVLDVTSGAKFYGKGNTYNLFAGTACTRALALGSLEIEDISDDTSDFDESKLKELAETKQFYYEKYPIVGELV	:	0.807	0.876
Phytophthora kernoviae	PHYKE_8505	MAGLGRFFLFGMALVVAIVALAWPQIEEQLISRGYGCPYPFTLLMSGNGSEKEQAAEAEDLPTYTLEQLSKYDGSEEDLPILLAVGGKVLDVTTGANFYAKGKAYNQFAGTACTRALALGSLKKEDINDETADFDEKRLKELVETKEFYYEKYPIIGVLA	:	0.795	0.907
Phytophthora parasitica	PPTG_06403	MAGLGRFFLFGVALVVAIVALAWPQIEQQLIASGYSCPYPFSILITGKGAEKEAAAEAEGLPKYTLDQLRMYDGSDEEKPILLAVGGKVLDVTSGAKFYAKGKSYNQFAGTACTRALALGSLKKEDISDDVSDFNDKKKKELEETKEFYYEKYPIVGELA	:	0.687	0.753
Phytopythium vexans	PYVX_13394	MARKGTFVWVAIAAVVAAVAVFWPQIEHQLAAQGVGCPWPFSHLAKTGGASSDAATQDRSDFSPLLPSYTVEELKKYDGTDEDQPILLAVSGKVLDVTSGAKFYAPGKTYHQFAGTACTRALALSSLKKEDINDDISDFTEKQKRSLEETQEFYFEKYPVVGVLV	:	0.62	0.753
Pythium ultimum	PYU1_G014850	MAKGKATWIWLSVALIGAILALAWPSIEQQLRVSGVPCPWPFTLFHAKHDDTVYDGSDKSLPILLAIGGKIVDVTQGEKFYGPGKMYHQFAGRACTRALTLSSLDKNDISDDVSDFDDKQKQEMEETMLFYYEKYPVVGVLA	:	0.591	0.701
Pythium irregulare	PYIR_17827	MAKGRATWIWLSVALIGAVLALAWPSIEQQLRVSGVPCPWPFSLFHAKHGGTVNGDGVSVDSSQLPVYTLEELKKYDGSDESLPILLAIGGKVVDVTTGAKFYGPGKMYHQFAGTACTRALTLSSLDKKDVSDDVSDFTDKQKQEMEETILFYVDKYPTVGVLA	:	0.57	0.709
Pythium aphanidermatum	PYAP_16628	MAGKTSFVWLALALAVAALALWWPTIEQQLAAQGGACPWPFSLFHTPKNPAVAREVPPTDEVLRVYTVEELKQFDGTNKELPILLAIGGKVVDVSSGEKFYGPGKMYHQFAGTACTRALTLSSLDKKDISDDISDFTEEKLKEMEETKLYYYDKYPVVGVLATDN	:	0.544	0.686
Hyaloperonospora arabidopsidis	HYAP_04520	MEHYLVTSGYKCPYPFSVLLRDKSVEKEATVTASGLPTYTLDQLRLYDGSDEEKPLLLAVGGKVLDVTSGAKFYGKGQSYHIFAGKDLNDDVSDFSEKHKKELAETKAFYYEKYPILATVIVPG	:	0.512	0.598
Aphanomyces astaci	H257_05569	MAKSRWFLGLAVVIGILGVFWPQIEEILFKSCPITFMGLREPKPRSASSKLDPTHDVSLAQLPLFTVEELQQYDGSDESRPIYMAVGGIVLDVTSGGKFYKKGAEYNQFAGQACTRALALASLDVKDINDITSDFTPAQQKDLDETLTFYHGKYPKVGVLAVKRFPENT	:	0.469	0.605
Aphanomyces invadans	H310_05271	MAKSRWFLGLAVFIGLLAAFWPQIEEVLFKGCPITFMGLRAPSQATKKPAFDVTKDIGLAHLPAFTIEELKQYDGTDESRPIYMAVGGVVLDVTSGSKFYQKGAEYNQFAGQACTRALALASLDVKDINDDVSDFTPAQEKELEATLSFYQGKYPKVGVLAVTRFPEDK	:	0.463	0.589
Albugo laibachii	CCA20216	MAISWPLTERHFSSSMPNCPSAIKRLVTYFQRDHPAKDRVDAENLKIYTLEELKKYDGSDASSPILLAVGGKVLDVTTGSKFYGVGKTYNIFAGTACTRALAISSLEKQDISDKVDDFNEEQRKELQSILKFYHEKYPTVGVLEDTNT	:	0.449	0.605
Saprolegnia parasitica	SPRG_06474	MASSSRRLLLLALLVGLLGVFWPQIEDAFFHSCPFLFKRNAADDVTPIVAAADLPVFTVATLRAFDGTDDAKPIYMAVGGKVLDVTSGARFYKKGNGYHQFAGSACTRALTIASLEAKDMSDDISDFTSEQLAELEKTLAFYHGKYPVVGTMDYAFEIPPRSAIDTSSKASPAP	:	0.434	0.582
Saprolegnia diclina	SDRG_08623	MASSSRRLLLLALLIGLLGVFWPQIEEAFFHSCPFLFNRNAADDVAPIVAAADLPVFTVATLGAFDGTDDAKPIYMAVGGKVLDVTSGERFYKKGNGYHQFAGKACTRALTIASLEAKDMSDDISDFTPEQLAELEKTLAFYHGKYPVVGTMDYAFEIPSTSDSDNSAASPAP	:	0.425	0.586
Pythium arrhenomanes	PYAR_15067	MAGKTSFVWLALALAVAALALWWPTIEQQLAAQGGACPWPFSLFHTPKNPAVAREVPPTDEVLRVYTVEELKQFDGTNKELPILLAIGGKVVDVSSGEKFYGPGKMYHQFAGTACTRALTLSSLDKKDISDDISDFTEEKLKEMEETKLYYYDKYPVVGVLATDN	:	0.417	0.517
Albugo candida	CCI48922	MNGEKKNKASNAEEVICEGSEIAITPKRKWKWSILAAVICLIMAISWPLVERQFYSSMQNCPSTIKRFVSFFQREDSESGRDNEEKLRVYSLKELQKYDGTDPSLPILLAVGGKVLDVTTGSKFYAVGKSYHLFAGTACTRALVLSSLDKEDISDKVDDFNEEQRKELQSTMKFYYEKYPTVGVLEDTIN	:	0.393	0.519
Apostichopus japonicus (animal)	PIK58120.1	MITVMMNKYSLRCAILLAPLVLLLIFDPVRGDEDNAEELRVFTTDEIAEYDGSDPDKPIYMAVKGLVFDVTDGKEFYGKGKGYNVLVGRDATRAVALWSLEKKDLTHDVTGLTEKQLKSLDEIFESVYKAKYPIVGHMQFEHKTKN	:	0.32	0.444
Abrus precatorius (plant)	XP_027359308.1	MGLYSSMMDVITSYTGLSPAAFFTILAMMIVVYRTVSGMFVSPEDYNKPPVVSARTDPRFVDSEPAREPVQLGQVTDRELRSYNGSDPNKPLLMAIKGQIYDVSSGRNFYGPGGPYAMFAGKECSRALALLSFKPEDINGNIEGLDESELAILEDWEYKFIEKYPKIGQLVSEQSTHQNELKERQDNMDLNECKEETN	:	0.269	0.428
Phanerochaete carnosa (fungus)	XP_007397480.1	MTTYTIISALVLAIPAVFIYRKIFAGSANPTSTGATAGTSEKAQEEPKTIMQPPPDDLAPPKDDPFTLEQLKPYDGSDPSKPIYVAIKGTVFDVSRKRETYGKGGSYNLFAGRDASRALGMSSLKEQDASPDYSTLSESDMKVLNDWHEFFSKRYSIVGKVVDLPPAVANL	:	0.286	0.438
